# Supplementary material for: Deep-Coverage MPS Analysis of Heteroplasmic Variants within the mtGenome Allows for Frequent Differentiation of Maternal Relatives
Source: Genes (Basel). 2018 Feb 26;9(3):124. doi: 10.3390/genes9030124 (PMC5867845; doi:10.3390/genes9030124)
Supplement: Supplementary file 1 [file genes-09-00124-s001.zip]

Archive with 3 entries (3 files):
- Supplemental-final/Table S1.docx
- Supplemental-final/Table S2.docx
- Supplemental-final/Table S3.docx
